# Supplementary material for: Apolar Extracts of St. John’s Wort Alleviate the Effects of β-Amyloid Toxicity in Early Alzheimer’s Disease
Source: Int J Mol Sci. 2024 Jan 21;25(2):1301. doi: 10.3390/ijms25021301 (PMC10816143; doi:10.3390/ijms25021301)
Supplement: Supplementary file 1 [file ijms-25-01301-s001.zip]

Archive with 2 entries (2 files):
- Supplementary Materials - File S1 _ APOL - Flavex_analytic certificate_CO2 extract.pdf
- Supplementary Materials - FIle S2 _ NMR.pdf
